# Supplementary material for: Functional and Molecular Characterisation of Heart Failure Progression in Mice and the Role of Myosin Regulatory Light Chains in the Recovery of Cardiac Muscle Function
Source: Int J Mol Sci. 2021 Dec 22;23(1):88. doi: 10.3390/ijms23010088 (PMC8745055; doi:10.3390/ijms23010088)
Supplement: Supplementary file 1 [file ijms-23-00088-s001.zip]

Archive with 1 entries (1 files):
- ijms-1465911-supplementary.pdf
